# Supplementary material for: Disinfection through Advance Oxidation Processes: Optimization and Application on Real Wastewater Matrices
Source: Toxics. 2022 Aug 30;10(9):512. doi: 10.3390/toxics10090512 (PMC9501268; doi:10.3390/toxics10090512)
Supplement: Supplementary file 1 [file toxics-10-00512-s001.zip]

Archive with 1 entries (1 files):
- toxics-1883061-supplementary.pdf
